# Supplementary material for: Identification of Small Molecule Inhibitors of Pre-mRNA Splicing
Source: J Biol Chem. 2014 Oct 3;289(50):34683–98. doi: 10.1074/jbc.M114.590976 (PMC4263873; doi:10.1074/jbc.M114.590976)
Supplement: Supplemental Data [file supp_M114.590976_jbc.M114.590976-1.xlsx]

## Sheet: Sheet1
Plate ID	Well ID	Compound ID	STRUCTURE	Priority	Activity	Nuclear Extracts	LCMS Result	Fail Reason	Notes	Batch Reference	SMILES	NCE/Library Id	Well Id	Primary Screen Well Median	Testset Id	Plate Id	Well Id	pXC50 Geomean	pXC50	ABS IC50	Hillslope	PI at Top Conc	Normalised PI	XC50_CURVE 1	Plate Id	Well Id	Top Conc	pXC50 Geomean	pXC50	ABS IC50	Hillslope	PI at Top Conc	Normalised PI	XC50_CURVE 2	Plate Id	Well Id	Top Conc	pXC50 Geomean	pXC50	ABS IC50	Hillslope	Mean PI	Mean Normalised PI	PI at Top Conc	Normalised PI	XC50_CURVE 3	Mean Retest PI	Mean Normalised % Inhibition @50uM
40754	N1	DDD00007815		High	+++	Both	Pass			01	CC1=C(C)C(=O)N=C(N1)Nc1nc(c2ccccc2n1)C	General	N001	-24.4787	SPL-TA-TP-GS-01	40765	N001	4.301	4.6268	22.037	1.59	77.96	102.439	[IMG]	40776	N001	50	4.301	4.301	50	4.33	31.32	55.7987	[IMG]	40809	N001	50	4.301	4.301	50	2.88848e+20	54.64	79.1187	-19.48	4.99875	[IMG]	17.58	42.0587
40754	A13	DDD00007610		High	+++	Both	Pass			01	COc1ccc2c(nc(nc2c1)NC1=NC(=O)C(=C(C)N1)C)C	General	A013	-18.3934	SPL-TA-TP-GS-01	40765	A013	4.612	4.9277	14.646	0.77	92.42	110.813	[IMG]	40776	A013	50	4.612	4.301	50	0.5	35.28	53.6734	[IMG]	40809	A013	50	4.612	4.3166	50	8.1	63.85	82.2434	47.03	65.4234	[IMG]	55.44	73.8334
40754	D13	DDD00008550		High	+++	Both	Pass			01	Nc1cc2nc[nH]c2cc1N	General	D013	0.479791	SPL-TA-TP-GS-01	40765	D013	4.301	4.3516	44.45	11.28	78.97	78.4902	[IMG]	40776	D013	50	4.301	4.301	50	0.44	47.28	46.8002	[IMG]	40809	D013	50	4.301	4.301	50	6.54	63.125	62.6452	25.7	25.2202	[IMG]	44.4125	43.9327
40754	I13	DDD00001338		High	+++	Both	Pass			01	Cc1ccn2c(c(nc2c1)C)-c1csc(n1)Nc1ccc(cc1)C(=O)O	General	I013	2.37615	SPL-TA-TP-GS-01	40765	I013	4.6575	4.7596	18.677	1.24	81.23	78.8538	[IMG]	40776	I013	50	4.6575	4.5575	32.264	0.94	64.54	62.1638	[IMG]	40809	I013	50	4.6575	4.301	50	1.44	72.885	70.5088	38.22	35.8438	[IMG]	55.5525	53.1763
40757	F13	DDD00013109		High	+++	Both	Fail	MI	Enhancer	01	Cc1ccc(n1CCN1CCNCC1)C	General	F013	6.94373	SPL-TA-TP-GS-01	40768	F013	4.6831	4.6086	29.229	2.28	70.84	63.8963	[IMG]	40779	F013	50	4.6831	4.5751	25.809	1.66	72.3	65.3563	[IMG]	40812	F013	50	4.6831	4.871	35.366	2.05	71.57	64.6263	54.49	47.5463	[IMG]	63.03	56.0863
40759	L1	DDD00054514		High	+++	Both	Fail	MI		01	COc1ccc2c(c[nH]c2c1)-c1csc(n1)N	General	L001	-25.8067	SPL-TA-TP-GS-01	40770	L001	4.301	4.301	50	0.1	-37.84	-12.0333	[IMG]	40781	L001	50	4.301	4.301	50	2.11	-16.34	9.46673	[IMG]	40814	L001	50	4.301	4.301	50	7.9	-27.09	-1.28327	3.61	29.4167	[IMG]	-11.74	14.0667
40759	H13	DDD00048429		High	+++	Both	Pass			01	COc1ccccc1C(=O)ON1C(=Nc2ccccc2C1=O)C	General	H013	3.66863	SPL-TA-TP-GS-01	40770	H013	4.301	4.301	50	0.1	33.33	29.6614	[IMG]	40781	H013	50	4.301	4.301	50	9.78	39.72	36.0514	[IMG]	40814	H013	50	4.301	4.301	50	1.61	36.525	32.8564	31.65	27.9814	[IMG]	34.0875	30.4189
40762	M13	DDD00037576		High	+++	Both	Pass			01	O=C1CCC(=O)N1c1ccc(cc1)C(=O)Nc1nccs1	General	M013	3.0613	SPL-TA-TP-GS-01	40773	M013	4.301	4.301	50	0.5	43.18	40.1187	[IMG]	40784	M013	50	4.301	4.301	50	0.27	40.12	37.0587	[IMG]	40817	M013	50	4.301	4.301	50	6.09	41.65	38.5887	43.11	40.0487	[IMG]	42.38	39.3187
40763	G1	DDD00040800		High	+++	Both	Pass			01	Cc1cc(nc(n1)Nc1nc(c2ccccc2n1)N)C	General	G001	-26.0844	SPL-TA-TP-GS-01	40774	G001	4.301	4.301	50	0.1	32.91	58.9944	[IMG]	40785	G001	50	4.301	4.301	50	8.93	35.85	61.9344	[IMG]	40818	G001	50	4.301	4.301	50	4.49	34.38	60.4644	19.85	45.9344	[IMG]	27.115	53.1994
40764	H1	DDD00066697		High	+++	Both	Fail	Purity		01	CCN1N=C(/C=C/c2ccccc2)N=C2C(=O)N(C)C(=O)N=C12	NCE7	H001	-19.3765	SPL-TA-TP-GS-01	40775	H001	4.301	4.301	50	1.6	19.85	39.2265	[IMG]	40786	H001	50	4.301	4.301	50	4.35	28.45	47.8265	[IMG]	40819	H001	50	4.301	4.301	50	2.88	24.15	43.5265	26.23	45.6065	[IMG]	25.19	44.5665
40764	I1	DDD00025806		High	+++	Both	Fail	Purity - 36%		02	CCN1N=C(N=C2C(=O)N(C)C(=O)N=C12)c1cc(ccc1F)Br	NCE4	I001	-20.1478	SPL-TA-TP-GS-01	40775	I001	4.301	4.301	50	12.51	36.82	56.9678	[IMG]	40786	I001	50	4.301	4.4893	50	0.58	39.43	59.5778	[IMG]	40819	I001	50	4.301	4.301	50	2.12	38.125	58.2728	42.28	62.4278	[IMG]	40.2025	60.3503
40764	N1	DDD00099370		High	+++	Both	Fail	Purty - 61%		02	CSC1=C(SC)C(=O)c2ccccc2C1=O	Epigenetic	N001	-24.4787	SPL-TA-TP-GS-01	40775	N001	4.5512	4.5088	35.457	2.77	74.04	98.5187	[IMG]	40786	N001	50	4.5512	4.5939	25.811	2.25	80.26	104.739	[IMG]	40819	N001	50	4.5512	4.301	50	31610549157	77.15	101.629	-81.76	-57.2813	[IMG]	-2.305	22.1737
40764	P13	DDD00089028		High	+++	Both	Pass			02	CN[C@@H]1C[C@@H](c2ccc(c(c2)Cl)Cl)c2ccccc21	NHR	P013	-8.22366	SPL-TA-TP-GS-02	40775	P013																		40819	P013	50	4.301	4.301	50	0.7			28.33	36.5537	[IMG]	28.33	36.5537
40762	D1	DDD00058918		High	+++	Dundee	Pass			01	CC(C)(C)c1cc(c(s1)C(=O)N)NC(=O)CC#N	General	D001	-24.7132	SPL-TA-TP-GS-01	40773	D001	4.4172	4.4894	42.205	1.3	55.98	80.6932	[IMG]	40784	D001	50	4.4172	4.4049	50	1.07	34.8	59.5132	[IMG]	40817	D001	50	4.4172	4.3582	50	1.13	45.39	70.1032	46.87	71.5832	[IMG]	46.13	70.8432
40761	D13	DDD00025086		High	+++	Gottingen	Pass			01	CC(=O)c1cccc(c1)Nc1nc(cs1)-c1ccc(cc1O)O	General	D013	0.479791	SPL-TA-TP-GS-01	40772	D013	4.301	4.301	50	8.44	2.99	2.51021	[IMG]	40783	D013	50	4.301	4.301	50	0.34	37.82	37.3402	[IMG]	40816	D013	50	4.301	4.301	50	5755326349	20.405	19.9252	5.95	5.47021	[IMG]	13.1775	12.6977
40754	C1	DDD00003438		Med	++	Both	Pass			01	Nc1ccc2nc(sc2c1)Nc1nc2ccc(cc2s1)N	General	C001	-23.1004	SPL-TA-TP-GS-01	40765	C001	4.5507	4.8763	20.257	0.91	80.92	104.02	[IMG]	40776	C001	50	4.5507	4.4747	36.249	2.86	73.38	96.4804	[IMG]	40809	C001	50	4.5507	4.319	50	11.84	77.15	100.25	47.43	70.5304	[IMG]	62.29	85.3904
40754	D1	DDD00004175		Med	++	Both	Fail	MI		01	CC(C)(C)C1CCC(CC1)C(=O)Nc1ccc(cc1)C(=O)O	General	D001	-24.7132	SPL-TA-TP-GS-01	40765	D001	4.301	4.301	50	1.35	28.86	53.5732	[IMG]	40776	D001	50	4.301	4.301	50	1.36	5.8	30.5132	[IMG]	40809	D001	50	4.301	4.301	50	48.69	17.33	42.0432	-29.05	-4.33681	[IMG]	-5.86	18.8532
40756	F1	DDD00019618		Med	++	Dundee	Pass			01	Cc1cc(n2nc(nc2n1)C)SCc1ccc(c(c1)Cl)Cl	General	F001	-13.1553	SPL-TA-TP-GS-01	40767	F001	4.5823	4.3772	50	1.11	42.29	55.4453	[IMG]	40778	F001	50	4.5823	4.5231	50	1.39	31.72	44.8753	[IMG]	40811	F001	50	4.5823	4.8596	27.755	0.99	37.005	50.1603	58.67	71.8253	[IMG]	47.8375	60.9928
40759	K1	DDD00054605		Med	++	Dundee	Pass			01	CCOc1cc(ccc1O)/C=C/1\SC(=NC1=O)Nc1cccnc1	General	K001	-31.3077	SPL-TA-TP-GS-01	40770	K001	4.301	4.301	50	66.28	28.52	59.8277	[IMG]	40781	K001	50	4.301	4.301	50	0.1	33.33	64.6377	[IMG]	40814	K001	50	4.301	4.301	50	0.1	30.925	62.2327	21.22	52.5277	[IMG]	26.0725	57.3802
40759	M1	DDD00055552		Med	++	Dundee	Pass			01	Brc1ccc2[nH]c(cc2c1)C(=O)NCc1cccnc1	General	M001	-29.5389	SPL-TA-TP-GS-01	40770	M001	4.301	4.301	50	0.1	14.15	43.6889	[IMG]	40781	M001	50	4.301	4.301	50	8.92	1.39	30.9289	[IMG]	40814	M001	50	4.301	4.301	50	8.24	7.77	37.3089	30.51	60.0489	[IMG]	19.14	48.6789
40761	H13	DDD00025806		Med	++	Dundee	Fail	Purity - 63%		01	CCN1N=C(N=C2C(=O)N(C)C(=O)N=C12)c1cc(ccc1F)Br	General	H013	3.66863	SPL-TA-TP-GS-01	40772	H013	4.301	4.301	50	10.48	38.08	34.4114	[IMG]											40816	H013	50	4.301	4.301	50	2.78	38.08	34.4114	45.14	41.4714	[IMG]	41.61	37.9414
40760	G1	DDD00062616		Med	++	Gottingen	Fail	Purity - 17%		01	COc1cc(cc(c1OC)OC)/C=C/C1=Nc2ccccc2NC1=O	General	G001	-26.0844	SPL-TA-TP-GS-01	40771	G001	4.301	4.301	50	11.22	26.53	52.6144	[IMG]	40782	G001	50	4.301	4.301	50	0.1	27.2	53.2844	[IMG]	40815	G001	50	4.301	4.301	50	11.24	26.865	52.9494	37.05	63.1344	[IMG]	31.9575	58.0419
40761	K1	DDD00031648		Med	++	Gottingen	Pass			01	Cc1ccc(cc1C)-c1nc(sc1C)NC(=O)CSC1=NC(=O)C=C(O)N1	General	K001	-31.3077	SPL-TA-TP-GS-01	40772	K001	4.301	4.301	50	0.1	-3.62	27.6877	[IMG]	40783	K001	50	4.301	4.301	50	0.1	5.48	36.7877	[IMG]	40816	K001	50	4.301	4.301	50	0.1	0.93	32.2377	-43.65	-12.3423	[IMG]	-21.36	9.94772
40762	A1	DDD00059068		Med	++	Gottingen	Pass			01	[O-][S+](=O)(Nc1ccc(cc1)N1CCCCC1)c1ccc(s1)-c1ccno1	General	A001	-23.8788	SPL-TA-TP-GS-01	40773	A001	4.301	4.301	50	0.28	31.53	55.4088	[IMG]	40784	A001	50	4.301	4.301	50	0.1	-20.48	3.39884	[IMG]	40817	A001	50	4.301	4.301	50	7.68	5.525	29.4038	-3	20.8788	[IMG]	1.2625	25.1413
40762	O13	DDD00038344		Med	++	Gottingen	Pass			01	COc1ccc(cc1OC)-c1nc(cs1)-c1ccc(cc1O)O	General	O013	-2.46617	SPL-TA-TP-GS-01	40773	O013	4.301	4.301	50	0.1	3.24	5.70617	[IMG]	40784	O013	50	4.301	4.301	50	0.1	11.54	14.0062	[IMG]	40817	O013	50	4.301	4.301	50	39.46	7.39	9.85617	8.64	11.1062	[IMG]	8.015	10.4812
40754	O1	DDD00005874		Low	+	Dundee	Pass			01	Fc1ccccc1C(=O)Nc1ccc2c(c1)SC(=S)N2	General	O001	-17.2835	SPL-TA-TP-GS-01	40765	O001	4.5034	4.5508	23.219	2.95	88.14	105.423	[IMG]	40776	O001	50	4.5034	4.4565	41.587	2.42	61.45	78.7335	[IMG]	40809	O001	50	4.5034	4.301	50	1.24	74.795	92.0785	24.94	42.2235	[IMG]	49.8675	67.151
40754	P1	DDD00008675		Low	+	Dundee	Pass			01	COc1ccc(cc1)N1C(=S)Nc2ccccc2C1=S	General	P001	-17.2512	SPL-TA-TP-GS-01	40765	P001	4.301	4.7087	12.239	1.74	91.2	108.451	[IMG]	40776	P001	50	4.301	4.301	50	3.92	30.2	47.4512	[IMG]	40809	P001	50	4.301	4.301	50	14.8	60.7	77.9512	70.88	88.1312	[IMG]	65.79	83.0412
40755	O1	DDD00022340		Low	+	Gottingen	Pass			01	COc1cc(ccc1O)-c1nc2c([nH]1)C(=O)NC(=O)N2C	General	O001	-17.2835	SPL-TA-TP-GS-01	40766	O001	4.4616	4.5311	32.988	3.21	81.69	98.9735	[IMG]	40777	O001	50	4.4616	4.3931	50	1.71	48.84	66.1235	[IMG]	40810	O001	50	4.4616	4.301	50	0.1	65.265	82.5485	32.12	49.4035	[IMG]	48.6925	65.976
40759	O13	DDD00049488		Low	+	Gottingen	Fail	Purity - 25%		01	CN1N=C(/C=C\c2ccccc2)N=C2C(=O)N(C)C(=O)N=C12	General	O013	-2.46617	SPL-TA-TP-GS-01	40770	O013	5.1485	4.301	50	0.82	50.83	53.2962	[IMG]	40781	O013	50	5.1485	5.0255	50	1.31	44.48	46.9462	[IMG]	40814	O013	50	5.1485	5.2745	30.642	1.1	47.655	50.1212	53.32	55.7862	[IMG]	50.4875	52.9537

## Sheet: Sheet2
				Goettingen	Dundee
