# Supplementary material for: Identification of Small Molecule Inhibitors of Pre-mRNA Splicing
Source: J Biol Chem. 2014 Oct 3;289(50):34683–98. doi: 10.1074/jbc.M114.590976 (PMC4263873; doi:10.1074/jbc.M114.590976)
Supplement: Supplemental Data [file supp_M114.590976_jbc.M114.590976-2.xlsx]

## Sheet: Sheet1
	Structure	ID	Full Molecular Formular (Salt)	Full Mass	Ad1 pre-mRNA	MINX pre-mRNA
1		DDD00102985	C14H13N5O	267.29	yes	yes
2		DDD00103019	C13H11N5	237.26	no	no
3		DDD00107581	C19H14N5OF	347.35	yes	no
4		DDD00107582	C17H19N5O2	325.37	no	no
5		DDD00107583	C19H15N5O	329.36	no	no
6		DDD00107584	C18H21N5O	323.39	no	no
7		DDD00107585	C18H21N5O	323.39	no	no
8		DDD00107586	C22H21N5O	371.44	no	no
9		DDD00107587	C16H17N5O2	311.34	yes	yes
10		DDD00107588	C18H21N5O	323.39	no	no
11		DDD00107589	C17H17N5O	307.35	yes	no
12		DDD00107590	C14H13N5O	267.29	yes	no
13		DDD00107591	C21H19N5O2	373.41	no	no
14		DDD00107592	C15H13N5O3	311.3	no	no
15		DDD00107595	C16H17N5O	295.34	no	no
16		DDD00107596	C22H21N5O	371.44	no	yes
17		DDD00107597	C15H15N5O	281.31	yes	yes
18		DDD00107598	C17H17N5O	307.35	yes	no
19		DDD00107599	C18H21N5O	323.39	no	no
20		DDD00107602	C16H15N5O	293.32	no	no
21		DDD00107603	C16H15N5O	293.32	no	no
22		DDD00107604	C21H19N5O	357.41	no	no
23		DDD00107605	C18H17N7OS2	411.51	no	no
24		DDD00107606	C15H12N5OF3	335.28	no	no
25		DDD00107607	C22H21N5O	371.44	no	no
26		DDD00107608	C17H17N5O	307.35	no	no
27		DDD00107609	C14H10N5OF3	321.26	yes	no
28		DDD00107610	C12H9N5O	239.23	no	no
29		DDD00107611	C17H19N5O	309.37	no	no
30		DDD00107612	C17H19N5O2	325.37	yes	yes
31		DDD00107613	C19H23N5O	337.42	no	no
32		DDD00107614	C17H13N5O	303.32	no	yes
33		DDD00101642			yes	no
34		DDD00101790			yes	no
